# Supplementary material for: Epstein-Barr Virus MicroRNA Expression Increases Aggressiveness of Solid Malignancies
Source: PLoS One. 2015 Sep 16;10(9):e0136058. doi: 10.1371/journal.pone.0136058 (PMC4573609; doi:10.1371/journal.pone.0136058)
Supplement: S1 Table — (XLSX) [file pone.0136058.s003.xlsx]

## Sheet: Sheet2
Disease	BLCA	BLCA	BLCA	BRCA	BRCA	BRCA	COAD	COAD	COAD	HNSC	HNSC	HNSC	KICH	KICH	KICH	KIRC	KIRC	KIRC	KIRP	KIRP	KIRP	LIHC	LIHC	LIHC	LUAD	LUAD	LUAD	LUSC	LUSC	LUSC	PRAD	PRAD	PRAD	SEOC	SEOC	SEOC	STAD	STAD	STAD	THCA	THCA	THCA	UCEC	UCEC	UCEC	ALL	ALL	ALL
MiRNA	- (%)	+ (%)	All	- (%)	+ (%)	All	- (%)	+ (%)	All	- (%)	+ (%)	All	- (%)	+ (%)	All	- (%)	+ (%)	All	- (%)	+ (%)	All	- (%)	+ (%)	All	- (%)	+ (%)	All	- (%)	+ (%)	All	- (%)	+ (%)	All	- (%)	+ (%)	All	- (%)	+ (%)	All	- (%)	+ (%)	All	- (%)	+ (%)	All	- (%)	+ (%)	All
BART1(EBV)	94.0379	5.96206	217	100	0	106	85.7471	14.2529	402	89.9329	10.0671	420	94	6	25	100	0	71	96.4912	3.50877	31	96.6667	3.33333	45	94.5652	5.43478	46	88.1579	11.8421	38	99	1	50	99.2443	0.755668	465	26.9759	73.0241	336	100	0	57	95.122	4.87805	21	81.9735	18.0265	2330
BART10(EBV)	53.1165	46.8835	217	80.9524	19.0476	106	40	60	402	38.255	61.745	420	70	30	25	81.6901	18.3099	71	78.9474	21.0526	31	74.4444	25.5556	45	63.0435	36.9565	46	47.3684	52.6316	38	91	9	50	68.5139	31.4861	465	4.98282	95.0172	336	88.5965	11.4035	57	82.9268	17.0732	21	47.8351	52.1649	2330
BART11(EBV)	81.5718	18.4282	217	88.5714	11.4286	106	68.5057	31.4943	402	73.0201	26.9799	420	98	2	25	97.8873	2.11268	71	91.2281	8.77193	31	95.5556	4.44444	45	77.1739	22.8261	46	68.4211	31.5789	38	92	8	50	96.2217	3.77834	465	20.9622	79.0378	336	83.3333	16.6667	57	95.122	4.87805	21	71.134	28.866	2330
BART12(EBV)	90.7859	9.21409	217	99.0476	0.952381	106	93.5632	6.43678	402	90.8725	9.12752	420	94	6	25	98.5915	1.40845	71	98.2456	1.75439	31	92.2222	7.77778	45	91.3043	8.69565	46	94.7368	5.26316	38	99	1	50	95.466	4.53401	465	62.1993	37.8007	336	96.4912	3.50877	57	100	0	21	88.2474	11.7526	2330
BART13(EBV)	94.3089	5.69106	217	99.0476	0.952381	106	91.954	8.04598	402	91.4094	8.5906	420	94	6	25	100	0	71	92.9825	7.01754	31	98.8889	1.11111	45	100	0	46	90.7895	9.21053	38	100	0	50	99.7481	0.251889	465	55.8419	44.1581	336	99.1228	0.877193	57	97.561	2.43902	21	88.3358	11.6642	2330
BART14(EBV)	96.748	3.25203	217	100	0	106	97.4713	2.52874	402	98.1208	1.87919	420	100	0	25	100	0	71	100	0	31	98.8889	1.11111	45	97.8261	2.17391	46	98.6842	1.31579	38	99	1	50	98.4887	1.51134	465	69.0722	30.9278	336	95.614	4.38596	57	100	0	21	93.137	6.86303	2330
BART15(EBV)	94.5799	5.42005	217	100	0	106	93.3333	6.66667	402	94.2282	5.77181	420	98	2	25	97.8873	2.11268	71	100	0	31	100	0	45	97.8261	2.17391	46	96.0526	3.94737	38	97	3	50	99.2443	0.755668	465	65.2921	34.7079	336	92.1053	7.89474	57	95.122	4.87805	21	90.5744	9.42563	2330
BART16(EBV)	83.7398	16.2602	217	97.1429	2.85714	106	85.5172	14.4828	402	78.9262	21.0738	420	98	2	25	100	0	71	94.7368	5.26316	31	97.7778	2.22222	45	91.3043	8.69565	46	77.6316	22.3684	38	98	2	50	97.4811	2.51889	465	37.1134	62.8866	336	97.3684	2.63158	57	97.561	2.43902	21	79.4993	20.5007	2330
BART17(EBV)	88.8889	11.1111	217	97.1429	2.85714	106	82.069	17.931	402	82.5503	17.4497	420	98	2	25	98.5915	1.40845	71	100	0	31	96.6667	3.33333	45	92.3913	7.6087	46	93.4211	6.57895	38	99	1	50	98.2368	1.76322	465	27.1478	72.8522	336	97.3684	2.63158	57	100	0	21	79.2342	20.7658	2330
BART18(EBV)	93.2249	6.77507	217	100	0	106	92.4138	7.58621	402	92.2148	7.78523	420	100	0	25	100	0	71	100	0	31	98.8889	1.11111	45	97.8261	2.17391	46	96.0526	3.94737	38	98	2	50	99.2443	0.755668	465	45.3608	54.6392	336	99.1228	0.877193	57	100	0	21	86.863	13.137	2330
BART19(EBV)	85.9079	14.0921	217	95.2381	4.7619	106	83.6782	16.3218	402	84.5638	15.4362	420	88	12	25	100	0	71	96.4912	3.50877	31	98.8889	1.11111	45	82.6087	17.3913	46	76.3158	23.6842	38	96	4	50	91.9395	8.06045	465	31.6151	68.3849	336	92.1053	7.89474	57	95.122	4.87805	21	78.4683	21.5317	2330
BART2(EBV)	92.9539	7.04607	217	100	0	106	87.3563	12.6437	402	89.2617	10.7383	420	100	0	25	98.5915	1.40845	71	100	0	31	97.7778	2.22222	45	93.4783	6.52174	46	86.8421	13.1579	38	98	2	50	96.9773	3.02267	465	26.9759	73.0241	336	100	0	57	97.561	2.43902	21	81.7084	18.2916	2330
BART20(EBV)	99.187	0.813008	217	100	0	106	97.931	2.06897	402	98.3893	1.61074	420	100	0	25	100	0	71	100	0	31	98.8889	1.11111	45	98.913	1.08696	46	100	0	38	99	1	50	98.7406	1.25945	465	80.756	19.244	336	98.2456	1.75439	57	100	0	21	95.6996	4.30044	2330
BART21(EBV)	92.6829	7.31707	217	93.3333	6.66667	106	86.6667	13.3333	402	93.2886	6.71141	420	100	0	25	95.0704	4.92958	71	100	0	31	100	0	45	93.4783	6.52174	46	92.1053	7.89474	38	95	5	50	98.2368	1.76322	465	63.5739	36.4261	336	93.8596	6.14035	57	92.6829	7.31707	21	88.3652	11.6348	2330
BART22(EBV)	68.2927	31.7073	217	89.5238	10.4762	106	56.7816	43.2184	402	57.1812	42.8188	420	92	8	25	94.3662	5.6338	71	91.2281	8.77193	31	85.5556	14.4444	45	76.087	23.913	46	68.4211	31.5789	38	95	5	50	97.4811	2.51889	465	10.8247	89.1753	336	96.4912	3.50877	57	95.122	4.87805	21	63.1517	36.8483	2330
BART3(EBV)	93.7669	6.23306	217	98.0952	1.90476	106	91.2644	8.73563	402	91.9463	8.05369	420	98	2	25	100	0	71	100	0	31	97.7778	2.22222	45	96.7391	3.26087	46	94.7368	5.26316	38	99	1	50	99.2443	0.755668	465	49.4845	50.5155	336	94.7368	5.26316	57	97.561	2.43902	21	87.0987	12.9013	2330
BART4(EBV)	95.122	4.87805	217	98.0952	1.90476	106	91.954	8.04598	402	94.4966	5.50336	420	98	2	25	100	0	71	98.2456	1.75439	31	94.4444	5.55556	45	97.8261	2.17391	46	94.7368	5.26316	38	99	1	50	98.2368	1.76322	465	50.6873	49.3127	336	99.1228	0.877193	57	100	0	21	88.0707	11.9293	2330
BART5(EBV)	95.122	4.87805	217	99.0476	0.952381	106	89.1954	10.8046	402	92.349	7.65101	420	100	0	25	100	0	71	98.2456	1.75439	31	97.7778	2.22222	45	95.6522	4.34783	46	92.1053	7.89474	38	95	5	50	98.7406	1.25945	465	38.488	61.512	336	96.4912	3.50877	57	100	0	21	85.0368	14.9632	2330
BART6(EBV)	59.8916	40.1084	217	90.4762	9.52381	106	42.069	57.931	402	49.9329	50.0671	420	82	18	25	76.0563	23.9437	71	80.7018	19.2982	31	86.6667	13.3333	45	58.6957	41.3043	46	53.9474	46.0526	38	92	8	50	96.2217	3.77834	465	6.87285	93.1271	336	85.9649	14.0351	57	87.8049	12.1951	21	55.5817	44.4183	2330
BART7(EBV)	57.1816	42.8184	217	75.2381	24.7619	106	44.5977	55.4023	402	41.6107	58.3893	420	62	38	25	83.0986	16.9014	71	73.6842	26.3158	31	82.2222	17.7778	45	42.3913	57.6087	46	48.6842	51.3158	38	91	9	50	87.9093	12.0907	465	7.04467	92.9553	336	89.4737	10.5263	57	95.122	4.87805	21	51.7526	48.2474	2330
BART8(EBV)	72.0867	27.9133	217	92.381	7.61905	106	62.069	37.931	402	62.0134	37.9866	420	98	2	25	90.8451	9.15493	71	89.4737	10.5263	31	92.2222	7.77778	45	73.913	26.087	46	75	25	38	97	3	50	97.733	2.267	465	13.7457	86.2543	336	95.614	4.38596	57	97.561	2.43902	21	66.1561	33.8439	2330
BART9(EBV)	79.4038	20.5962	217	92.381	7.61905	106	68.5057	31.4943	402	70.0671	29.9329	420	98	2	25	94.3662	5.6338	71	89.4737	10.5263	31	93.3333	6.66667	45	78.2609	21.7391	46	75	25	38	96	4	50	98.9924	1.00756	465	16.1512	83.8488	336	99.1228	0.877193	57	97.561	2.43902	21	70.486	29.514	2330
BHRF1-1(EBV)	97.29	2.71003	217	100	0	106	94.9425	5.05747	402	96.3758	3.62416	420	94	6	25	100	0	71	98.2456	1.75439	31	97.7778	2.22222	45	97.8261	2.17391	46	97.3684	2.63158	38	99	1	50	91.4358	8.56423	465	91.9244	8.0756	336	99.1228	0.877193	57	97.561	2.43902	21	95.4934	4.50663	2330
BHRF1-2(EBV)	98.645	1.35501	217	99.0476	0.952381	106	99.3103	0.689655	402	99.4631	0.536913	420	100	0	25	100	0	71	100	0	31	98.8889	1.11111	45	96.7391	3.26087	46	98.6842	1.31579	38	100	0	50	100	0	465	99.6564	0.343643	336	99.1228	0.877193	57	97.561	2.43902	21	99.352	0.648012	2330
BHRF1-3(EBV)	99.729	0.271003	217	100	0	106	99.5402	0.45977	402	99.1946	0.805369	420	100	0	25	100	0	71	100	0	31	100	0	45	98.913	1.08696	46	98.6842	1.31579	38	100	0	50	100	0	465	98.4536	1.54639	336	100	0	57	100	0	21	99.4109	0.589102	2330
K12-1(KSHV)	98.916	1.08401	217	99.0476	0.952381	106	99.5402	0.45977	402	98.9262	1.07383	420	100	0	25	100	0	71	100	0	31	100	0	45	100	0	46	100	0	38	100	0	50	100	0	465	99.6564	0.343643	336	99.1228	0.877193	57	100	0	21	99.4698	0.530191	2330
K12-10a(KSHV)	98.916	1.08401	217	100	0	106	99.7701	0.229885	402	99.5973	0.402685	420	100	0	25	100	0	71	100	0	31	100	0	45	100	0	46	100	0	38	100	0	50	99.7481	0.251889	465	99.6564	0.343643	336	99.1228	0.877193	57	100	0	21	99.6465	0.353461	2330
K12-10b(KSHV)	98.645	1.35501	217	98.0952	1.90476	106	99.5402	0.45977	402	99.3289	0.671141	420	100	0	25	100	0	71	98.2456	1.75439	31	100	0	45	95.6522	4.34783	46	100	0	38	98	2	50	98.9924	1.00756	465	99.4845	0.515464	336	99.1228	0.877193	57	100	0	21	99.1458	0.854197	2330
K12-11(KSHV)	99.729	0.271003	217	100	0	106	99.0805	0.91954	402	99.7315	0.268456	420	100	0	25	100	0	71	100	0	31	100	0	45	100	0	46	100	0	38	100	0	50	100	0	465	99.8282	0.171821	336	98.2456	1.75439	57	100	0	21	99.7054	0.294551	2330
K12-12(KSHV)	98.916	1.08401	217	99.0476	0.952381	106	99.0805	0.91954	402	98.255	1.74497	420	100	0	25	99.2958	0.704225	71	100	0	31	97.7778	2.22222	45	97.8261	2.17391	46	94.7368	5.26316	38	96	4	50	98.2368	1.76322	465	98.6254	1.37457	336	98.2456	1.75439	57	97.561	2.43902	21	98.4389	1.56112	2330
K12-2(KSHV)	88.3469	11.6531	217	93.3333	6.66667	106	91.7241	8.27586	402	91.1409	8.85906	420	96	4	25	100	0	71	96.4912	3.50877	31	94.4444	5.55556	45	93.4783	6.52174	46	96.0526	3.94737	38	87	13	50	94.9622	5.03778	465	90.378	9.62199	336	94.7368	5.26316	57	100	0	21	92.1944	7.8056	2330
K12-3(KSHV)	98.916	1.08401	217	100	0	106	99.3103	0.689655	402	99.0604	0.939597	420	100	0	25	100	0	71	100	0	31	100	0	45	97.8261	2.17391	46	100	0	38	100	0	50	100	0	465	99.3127	0.687285	336	100	0	57	100	0	21	99.4109	0.589102	2330
K12-4(KSHV)	98.103	1.89702	217	100	0	106	99.5402	0.45977	402	99.0604	0.939597	420	100	0	25	100	0	71	100	0	31	100	0	45	100	0	46	97.3684	2.63158	38	99	1	50	100	0	465	97.9381	2.06186	336	96.4912	3.50877	57	100	0	21	98.9691	1.03093	2330
K12-5(KSHV)	98.645	1.35501	217	100	0	106	99.5402	0.45977	402	98.6577	1.34228	420	100	0	25	100	0	71	96.4912	3.50877	31	100	0	45	100	0	46	98.6842	1.31579	38	98	2	50	98.9924	1.00756	465	99.6564	0.343643	336	98.2456	1.75439	57	100	0	21	99.1163	0.883652	2330
K12-6(KSHV)	90.5149	9.48509	217	94.2857	5.71429	106	97.4713	2.52874	402	92.349	7.65101	420	98	2	25	100	0	71	100	0	31	98.8889	1.11111	45	95.6522	4.34783	46	100	0	38	94	6	50	94.9622	5.03778	465	96.7354	3.2646	336	96.4912	3.50877	57	95.122	4.87805	21	95.1105	4.88954	2330
K12-7(KSHV)	98.374	1.62602	217	100	0	106	99.3103	0.689655	402	99.5973	0.402685	420	96	4	25	100	0	71	100	0	31	100	0	45	100	0	46	97.3684	2.63158	38	97	3	50	100	0	465	98.9691	1.03093	336	100	0	57	100	0	21	99.2636	0.736377	2330
K12-8(KSHV)	98.916	1.08401	217	100	0	106	98.3908	1.6092	402	98.255	1.74497	420	98	2	25	99.2958	0.704225	71	100	0	31	100	0	45	94.5652	5.43478	46	98.6842	1.31579	38	100	0	50	100	0	465	98.6254	1.37457	336	98.2456	1.75439	57	97.561	2.43902	21	98.7334	1.26657	2330
K12-9(KSHV)	100	0	217	100	0	106	99.7701	0.229885	402	99.1946	0.805369	420	100	0	25	100	0	71	100	0	31	100	0	45	100	0	46	98.6842	1.31579	38	100	0	50	100	0	465	100	0	336	100	0	57	100	0	21	99.7644	0.235641	2330
UL112(CMV)	92.6829	7.31707	217	95.2381	4.7619	106	96.3218	3.67816	402	95.1678	4.83221	420	100	0	25	100	0	71	100	0	31	96.6667	3.33333	45	98.913	1.08696	46	90.7895	9.21053	38	97	3	50	95.9698	4.03023	465	98.6254	1.37457	336	94.7368	5.26316	57	95.122	4.87805	21	96.1708	3.82916	2330
UL148D(CMV)	96.748	3.25203	217	100	0	106	98.3908	1.6092	402	98.255	1.74497	420	100	0	25	100	0	71	98.2456	1.75439	31	100	0	45	97.8261	2.17391	46	98.6842	1.31579	38	100	0	50	97.4811	2.51889	465	99.1409	0.859107	336	99.1228	0.877193	57	100	0	21	98.4683	1.53166	2330
UL22A(CMV)	97.561	2.43902	217	100	0	106	94.2529	5.74713	402	98.6577	1.34228	420	100	0	25	100	0	71	100	0	31	100	0	45	100	0	46	100	0	38	100	0	50	100	0	465	93.8144	6.18557	336	99.1228	0.877193	57	100	0	21	97.6141	2.38586	2330
UL36(CMV)	97.561	2.43902	217	99.0476	0.952381	106	98.1609	1.83908	402	98.255	1.74497	420	100	0	25	100	0	71	100	0	31	100	0	45	98.913	1.08696	46	98.6842	1.31579	38	100	0	50	99.2443	0.755668	465	97.7663	2.23368	336	97.3684	2.63158	57	97.561	2.43902	21	98.4389	1.56112	2330
UL59(CMV)	98.103	1.89702	217	99.0476	0.952381	106	98.1609	1.83908	402	98.6577	1.34228	420	98	2	25	99.2958	0.704225	71	98.2456	1.75439	31	97.7778	2.22222	45	97.8261	2.17391	46	98.6842	1.31579	38	99	1	50	99.4962	0.503778	465	99.3127	0.687285	336	96.4912	3.50877	57	95.122	4.87805	21	98.6156	1.38439	2330
UL69(CMV)	98.916	1.08401	217	100	0	106	99.5402	0.45977	402	98.5235	1.47651	420	100	0	25	100	0	71	98.2456	1.75439	31	98.8889	1.11111	45	98.913	1.08696	46	98.6842	1.31579	38	100	0	50	98.7406	1.25945	465	98.9691	1.03093	336	98.2456	1.75439	57	95.122	4.87805	21	98.9396	1.06038	2330
UL70(CMV)	96.477	3.52304	217	99.0476	0.952381	106	96.5517	3.44828	402	95.9732	4.02685	420	100	0	25	100	0	71	98.2456	1.75439	31	100	0	45	92.3913	7.6087	46	92.1053	7.89474	38	99	1	50	95.2141	4.78589	465	97.079	2.92096	336	97.3684	2.63158	57	100	0	21	96.6716	3.32842	2330
US22(CMV)	95.664	4.33604	217	99.0476	0.952381	106	98.1609	1.83908	402	95.0336	4.96644	420	96	4	25	100	0	71	98.2456	1.75439	31	100	0	45	96.7391	3.26087	46	92.1053	7.89474	38	97	3	50	97.9849	2.01511	465	98.7973	1.20275	336	99.1228	0.877193	57	97.561	2.43902	21	97.2312	2.76878	2330
US25-1(CMV)	91.0569	8.94309	217	100	0	106	88.2759	11.7241	402	92.4832	7.51678	420	98	2	25	100	0	71	75.4386	24.5614	31	96.6667	3.33333	45	86.9565	13.0435	46	90.7895	9.21053	38	96	4	50	94.7103	5.28967	465	84.8797	15.1203	336	98.2456	1.75439	57	100	0	21	91.3991	8.60088	2330
US25-2(CMV)	94.5799	5.42005	217	98.0952	1.90476	106	97.4713	2.52874	402	96.5101	3.48993	420	98	2	25	100	0	71	98.2456	1.75439	31	100	0	45	96.7391	3.26087	46	97.3684	2.63158	38	99	1	50	95.7179	4.28212	465	95.3608	4.63918	336	93.8596	6.14035	57	100	0	21	96.5243	3.4757	2330
US29(CMV)	97.019	2.98103	217	100	0	106	97.7011	2.29885	402	98.7919	1.20805	420	100	0	25	100	0	71	100	0	31	98.8889	1.11111	45	100	0	46	100	0	38	100	0	50	98.4887	1.51134	465	98.7973	1.20275	336	100	0	57	100	0	21	98.704	1.29602	2330
US33(CMV)	99.187	0.813008	217	100	0	106	99.5402	0.45977	402	98.6577	1.34228	420	98	2	25	100	0	71	98.2456	1.75439	31	98.8889	1.11111	45	100	0	46	100	0	38	100	0	50	98.9924	1.00756	465	99.8282	0.171821	336	99.1228	0.877193	57	100	0	21	99.2931	0.706922	2330
US4(CMV)	97.019	2.98103	217	100	0	106	94.023	5.97701	402	96.9128	3.08725	420	98	2	25	100	0	71	98.2456	1.75439	31	95.5556	4.44444	45	94.5652	5.43478	46	98.6842	1.31579	38	98	2	50	98.9924	1.00756	465	92.0962	7.90378	336	95.614	4.38596	57	97.561	2.43902	21	96.1708	3.82916	2330
US5-1(CMV)	98.916	1.08401	217	99.0476	0.952381	106	99.3103	0.689655	402	99.1946	0.805369	420	98	2	25	99.2958	0.704225	71	100	0	31	100	0	45	98.913	1.08696	46	100	0	38	100	0	50	98.9924	1.00756	465	99.1409	0.859107	336	99.1228	0.877193	57	100	0	21	99.2047	0.795287	2330
US5-2(CMV)	94.8509	5.14905	217	100	0	106	97.0115	2.98851	402	95.0336	4.96644	420	100	0	25	100	0	71	94.7368	5.26316	31	100	0	45	96.7391	3.26087	46	89.4737	10.5263	38	100	0	50	100	0	465	98.11	1.89003	336	95.614	4.38596	57	95.122	4.87805	21	97.025	2.97496	2330
