# Supplementary material for: Epstein-Barr Virus MicroRNA Expression Increases Aggressiveness of Solid Malignancies
Source: PLoS One. 2015 Sep 16;10(9):e0136058. doi: 10.1371/journal.pone.0136058 (PMC4573609; doi:10.1371/journal.pone.0136058)
Supplement: S2 Table — (XLS) [file pone.0136058.s004.xls]

## Sheet: P-Values and Range risk ratios 
MiRNA	Virus	KM (p)	KM (p) corr.*	Cox (p) Uni	Cox (p) Uni corr.*	HR	CI Low	CI High	Cox (p) Multi	Cox (p) Multi corr.*	HR	CI Low	CI High
MiR-BART5	EBV	1.18463e-06	9.71393e-05	1.44663e-06	0.000118624	1.56825	1.30596	1.88323	3.67579e-07	3.01415e-05	1.61853	1.34437	1.94861
MiR-BART2	EBV	9.54572e-06	0.000782749	1.07602e-05	0.000882339	1.45336	1.23046	1.71664	1.09633e-06	8.98987e-05	1.52598	1.28745	1.8087
MiR-BART4	EBV	6.9418e-06	0.000569228	8.13991e-06	0.000667473	1.53914	1.27352	1.86016	4.00049e-05	0.00328041	1.4933	1.23324	1.8082
MiR-BART18	EBV	2.68892e-06	0.000220491	3.19043e-06	0.000261615	1.53801	1.2832	1.84342	6.00267e-05	0.00492219	1.45459	1.2113	1.74675
MiR-BART22	EBV	2.70976e-07	2.222e-05	2.99045e-07	2.45217e-05	1.40249	1.23228	1.59621	0.000242166	0.0198576	1.27797	1.12109	1.4568
MiR-BART19	EBV	0.000228274	0.0187184	0.000240627	0.0197314	1.3367	1.14489	1.56064	0.000486972	0.0399317	1.31872	1.12884	1.54054
MiR-BHRF1.1	EBV	7.60851e-05	0.00623898	8.8934e-05	0.00729259	1.67878	1.2956	2.17531	0.00071121	0.0583192	1.56808	1.20852	2.03462
MiR-BHRF1.3	EBV	0.000530869	0.0435313	0.00089382	0.0732932	2.74199	1.51219	4.97193	0.00143823	0.117935	2.63647	1.45241	4.78584
MiR-BART8	EBV	7.2608e-06	0.000595385	7.60031e-06	0.000623226	1.35383	1.18565	1.54587	0.00311867	0.255731	1.22391	1.07044	1.39938
MiR-BART10	EBV	1.57936e-05	0.00129507	1.63158e-05	0.0013379	1.3075	1.15742	1.47704	0.00413079	0.338725	1.19696	1.05857	1.35344
MiR-BART16	EBV	0.00145845	0.119593	0.00150958	0.123785	1.28901	1.10191	1.50787	0.00566358	0.464414	1.25079	1.06742	1.46567
MiR-K12.5	KSHV	0.0114558	0.939377	0.0129295	1.06022	1.90986	1.14666	3.18106	0.00638987	0.523969	2.03974	1.22203	3.40461
MiR-BART1	EBV	0.00306784	0.251563	0.00313828	0.257339	1.29533	1.09097	1.53796	0.0114444	0.938441	1.25028	1.05153	1.48659
MiR-BART17	EBV	0.0043723	0.358529	0.00448631	0.367878	1.26272	1.07507	1.48312	0.0129062	1.05831	1.22965	1.04474	1.44729
MiR-BART20	EBV	0.0188782	1.54802	0.0195803	1.60559	1.46768	1.06346	2.02553	0.0252463	2.0702	1.44746	1.04696	2.00117
MiR-BART21	EBV	0.0190521	1.56228	0.0193332	1.58532	1.27353	1.03996	1.55955	0.035805	2.93601	1.24468	1.01462	1.52692
MiR-BART11	EBV	0.00919161	0.753712	0.0091242	0.748185	1.20599	1.04761	1.38833	0.0370075	3.03462	1.16341	1.00917	1.34124
miR.K12.2	KSHV	0.00756667	0.620467	0.00782815	0.641908	1.36418	1.0851	1.71503	0.0370324	3.03666	1.2768	1.01481	1.60642
MiR-UL70	CMV	0.0387382	3.17653	0.0400448	3.28367	1.39846	1.01536	1.92612	0.0518519	4.25185	1.37673	0.997438	1.90026
MiR-US25.2	CMV	0.0906006	7.42925	0.0917606	7.52437	1.29685	0.958673	1.75432	0.0588901	4.82899	1.33853	0.989108	1.81138
MiR-BART12	EBV	0.00254689	0.208845	0.00264103	0.216564	1.33318	1.1053	1.60806	0.0602115	4.93735	1.1981	0.992267	1.44663
MiR-BART14	EBV	0.0635321	5.20963	0.0639332	5.24252	1.27094	0.986208	1.63788	0.0637062	5.22391	1.27442	0.986268	1.64676
MiR-BART9	EBV	0.0228306	1.87211	0.0229217	1.87958	1.17912	1.02306	1.35897	0.0911112	7.47111	1.1314	0.980436	1.30562
MiR-K12.4	KSHV	0.299343	24.5461	0.299682	24.5739	1.32215	0.779979	2.24118	0.13432	11.0142	1.49756	0.882681	2.54076
MiR-UL59	CMV	0.175497	14.3907	0.179346	14.7063	0.637831	0.330862	1.2296	0.143038	11.7291	0.612008	0.317237	1.18067
MiR-BART3	EBV	0.101223	8.30028	0.101852	8.35189	1.17974	0.967791	1.4381	0.146183	11.987	1.1603	0.949466	1.41795
MiR-K12.6	KSHV	0.0194333	1.59353	0.0200053	1.64044	1.35964	1.04956	1.76132	0.233558	19.1518	1.17155	0.902875	1.52018
MiR-BART7	EBV	0.0106679	0.874768	0.0106536	0.873595	1.17454	1.03812	1.32888	0.251486	20.6219	1.07577	0.949527	1.21879
MiR-K12.9	KSHV	0.20744	17.0101	0.214594	17.5967	1.86255	0.697471	4.97379	0.301829	24.7499	1.68055	0.627324	4.50205
MiR-US33	CMV	0.434199	35.6043	0.437023	35.8359	0.727388	0.325971	1.62313	0.317005	25.9944	0.663068	0.29651	1.48278
MiR-US5.1	CMV	0.840735	68.9403	0.841172	68.9761	0.935091	0.485054	1.80267	0.367032	30.0966	0.738375	0.382006	1.4272
MiR-US5.2	CMV	0.515704	42.2877	0.516535	42.3558	1.13493	0.77426	1.66361	0.368595	30.2248	1.19218	0.812686	1.74889
MiR-BART6	EBV	0.027536	2.25795	0.0273935	2.24627	1.15193	1.01589	1.30618	0.37488	30.7402	1.05915	0.932893	1.2025
MiR-K12.3	KSHV	0.870153	71.3526	0.873562	71.6321	0.936906	0.419849	2.09073	0.37994	31.1551	0.696901	0.311231	1.56048
MiR-US22	CMV	0.522578	42.8514	0.523228	42.9047	1.12148	0.788721	1.59462	0.483828	39.6739	0.881418	0.619056	1.25497
MiR-K12.12	KSHV	0.940081	77.0867	0.940765	77.1427	1.01952	0.6123	1.69756	0.54803	44.9385	1.16933	0.701903	1.94804
MiR-US4	CMV	0.878211	72.0133	0.878362	72.0257	1.03286	0.68265	1.56275	0.577783	47.3782	1.12502	0.743054	1.70332
MiR-K12.8	KSHV	0.814106	66.7567	0.813984	66.7467	0.931151	0.513994	1.68687	0.647306	53.0791	0.870301	0.479968	1.57807
MiR-BART13	EBV	0.488318	40.0421	0.489375	40.1287	1.07787	0.871441	1.33319	0.663436	54.4017	1.04865	0.846658	1.29884
MiR-K12.1	KSHV	0.672737	55.1644	0.67334	55.2139	0.840984	0.375932	1.88134	0.681448	55.8787	0.844815	0.377632	1.88997
MiR-UL22A	CMV	0.0807248	6.61943	0.082506	6.76549	1.45504	0.952844	2.22192	0.747652	61.3074	1.07231	0.700825	1.64071
MiR-K12.10a	KSHV	0.516637	42.3642	0.518531	42.5195	1.38204	0.517513	3.69082	0.751708	61.64	1.17212	0.43823	3.13504
MiR-UL148D	CMV	0.816262	66.9335	0.82128	67.3449	1.06797	0.60362	1.88954	0.800486	65.6399	0.928929	0.524406	1.6455
MiR-UL112	CMV	0.619017	50.7594	0.617432	50.6294	1.07446	0.810599	1.4242	0.828667	67.9507	1.03166	0.777931	1.36814
MiR-BART15	EBV	0.600565	49.2464	0.596849	48.9416	1.06177	0.850308	1.32582	0.859038	70.4411	0.980041	0.784546	1.22425
MiR-BHRF1.2	EBV	0.364643	29.9008	0.368751	30.2376	0.637335	0.238655	1.70202	0.860708	70.578	0.915604	0.341979	2.45141
MiR-US29	CMV	0.395838	32.4588	0.396699	32.5293	1.26705	0.732956	2.19032	0.873269	71.608	0.956296	0.552226	1.65603
MiR-UL69	CMV	0.930911	76.3347	0.930021	76.2617	1.02395	0.603789	1.73649	0.906363	74.3218	0.968701	0.570258	1.64554
MiR-K12.7	KSHV	0.645263	52.9115	0.646029	52.9744	0.840128	0.399481	1.76683	0.918842	75.345	0.962052	0.457102	2.02481
MiR-UL36	CMV	0.404735	33.1883	0.405569	33.2566	1.19637	0.784102	1.82541	0.939203	77.0146	1.01662	0.665619	1.55271
MiR-K12.11	KSHV	0.904665	74.1826	0.903721	74.1051	0.941127	0.352103	2.51551	0.959961	78.7168	0.975099	0.364342	2.60969
MiR-K12.10b	KSHV	0.589884	48.3705	0.589928	48.3741	0.801963	0.359411	1.78944	0.975812	80.0166	0.987646	0.442183	2.20598
* Corr=Bonferroni Correction
